# Supplementary material for: Genetic and environmental influences on quality of life: The COVID‐19 pandemic as a natural experiment
Source: Genes Brain Behav. 2022 Mar 15;21(8):e12796. doi: 10.1111/gbb.12796 (PMC9111595; doi:10.1111/gbb.12796)
Supplement: Supplementary file 4 — TABLE S1 Mean quality of life scores for the different groups. TABLE S2 Cross‐correlations used for cross‐correlation meta‐analysis. TABLE S3 Model comparisons of the different variance decomposition models. TABLE S4 Unstandardized variance decomposition of the different models. [file GBB-21-e12796-s001.xlsx]

## Sheet: Supplementary Table 1
Supplementary Table 1
Mean quality of life scores for the different groups.
	Full Data				Sample overlap 2 time-points			Non-responders pandemic
	pre-pandemic		pandemic			pre-pandemic	pandemic	pre-pandemic
	N	M(SD) QoL	N	M(SD) QoL	N	M(SD) QoL	M(SD) QoL	N	M(SD) QoL
Individuals	25772	7.73 (1.06)	17222	7.02 (1.36)	11232	7.75 (1.04)	7.04 (1.35)	14540	7.71 (1.08)
MZ males	1259	7.69 (1.16)	800	7.07 (1.36)	575	7.82 (1.05)	7.09 (1.37)	684	7.58 (1.23)
MZ females	3258	7.62 (1.09)	2522	6.88 (1.40)	1950	7.64 (1.07)	6.92 (1.40)	1308	7.61 (1.11)
DZ males from DZ male pairs	896	7.57 (1.17)	481	7.01 (1.48)	329	7.65 (1.10)	7.03 (1.48)	567	7.52 (1.20)
DZ females from DZ female pairs	1740	7.51 (1.12)	1161	6.91 (1.31)	851	7.52 (1.06)	6.91 (1.29)	889	7.50 (1.17)
DZ males from DZ opposite-sex twin pairs	855	7.69 (1.14)	480	7.06 (1.31)	323	7.79 (1.11)	7.13 (1.30)	532	7.61 (1.16)
DZ females from DZ opposite-sex twin pairs	1488	7.50 (1.17)	940	6.74 (1.48)	689	7.59 (1.12)	6.74 (1.46)	799	7.43 (1.21)
Fathers	5709	7.85 (1.00)	2742	7.20 (1.33)	1762	7.90 (.97)	7.25 (1.32)	3947	7.83 (1.01)
Mothers	10087	7.79 (1.02)	6677	7.04 (1.33)	4493	7.82 (1.00)	7.06 (1.31)	5594	7.77 (1.03)
Brothers	148	7.84 (1.13)	291	7.13 (1.42)	71	7.76 (.98)	7.15 (1.44)	77	7.92 (1.25)
Sisters	245	7.59 (1.05)	711	7.00 (1.30)	156	7.68 (1.08)	7.06 (1.24)	98	7.44 (1.00)
Spouses	78	7.81 (1.15)	250	7.35 (1.28)	33	8 (.97)	7.09 (1.07)	45	7.67 (1.26)

## Sheet: Supplementary Table 2
Supplementary Table 2
Cross-correlations used for cross-correlation meta-analysis.
	r1*	N1*	r2**	N2**
Spouses (incl. parents)	.109	1590	.112	2141
MZM	.132	202	.146	208
MZF	.076	795	.149	778
DZM	.079	86	.209	89
DZF	.044	243	.138	254
DOS	.072	238	.132	282
Mother - Daughter	.072	1271	.087	1572.5
Mother - Son	.092	663.5	.127	651
Father - Daughter	.078	741	.013	1026.5
Father - Son	.108	426	.069	478.5
Brother - Brother	.142	78	.042	85.5
Brother - Sister	.075	425.5	.086	515
Sister - Sister	.130	317.5	.111	355
*QoL prepandemic person 1 with QoL pandemic person 2
** QoL pandemic person 1 with QoL pre-pandemic person 2

## Sheet: Supplementary Table 3
Supplementary Table 3
Model comparisons of the different variance decomposition models.
Model	vs.	LL	Δ LL	Δ df	-2LL	p
ACDE	-	-27323.97
ACE	ACDE	-27326.44	2.47	3	4.94	.1762
ADE	ACDE	-27651.81	327.84	3	655.68	< .00001
AE	ACDE	-27657.10	333.13	6	666.26	< .00001

## Sheet: SupplementaryTable 4
Supplementary Table 4
Unstandardized variance decomposition of the different models.
		Unstandardized Variance Components
		pre-pandemic	pandemic	pre-pandemic	pandemic	pre-pandemic	pandemic	pre-pandemic	pandemic	pre-pandemic	pandemic
Model		A	A	C	C	D	D	E	E	P	P
ACDE	pre-pandemic	0.3505(.0205)		0.4836 (.0172)		0		0.2982 (.0250)		1.1323
	pandemic	0.1818 (.0219)	0.1675 (.0672)	0.1946 (.0235)	0.4700 (.0480)	0.0004 (.0004)	0.1943 (.0875)	0.0295 (.0307)	1.004 (.0699)	0.4063	1.8321
ACE	pre-pandemic	0.3503 (.0205)		0.4837 (.0172)		-		0.2983 (.0250)		1.1323
	pandemic	0.1828 (.0222)	0.2835 (.0430)	0.1936 (.0234)	0.4731(.0479)	-	-	0.0292 (.0310)	1.0754 (.0629)	0.4056	1.8320
ADE	pre-pandemic	0.3005 (.0281)		-		0.0537 (.0372)		0.7683 (.0249)		1.1225
	pandemic	0.2030 (.0314)	0.1740 (.0630)	-	-	-0.0436 (.0419)	0.1891 (.0854)	0.2440 (.0283)	1.4668 (.0557)	0.4035	1.8299
AE	pre-pandemic	0.3293 (.0193)		-		-		0.7933 (.0191)		1.1225
	pandemic	0.1790 (.0212)	0.2795 (.0416)	-	-	-	-	0.2246 (.0224)	1.5502 (.0434)	0.4035	1.8297
